# Supplementary material for: Comparing sources of mobility for modelling the epidemic spread of Zika virus in Colombia
Source: PLoS Negl Trop Dis. 2022 Jul 20;16(7):e0010565. doi: 10.1371/journal.pntd.0010565 (PMC9299334; doi:10.1371/journal.pntd.0010565)
Supplement: S2 Appendix — Resulting mobility networks at the department level in Colombia generated by the census data, the gravity model, and the radiation model. (ZIP) [file pntd.0010565.s002.zip]

Archive with 18 entries (16 files):
- additional data/
- __MACOSX/._additional data
- additional data/.DS_Store
- __MACOSX/additional data/._.DS_Store
- additional data/COL_department_name.txt
- __MACOSX/additional data/._COL_department_name.txt
- additional data/network_gravity.csv
- __MACOSX/additional data/._network_gravity.csv
- additional data/network_census.csv
- __MACOSX/additional data/._network_census.csv
- additional data/network_radiation.csv
- __MACOSX/additional data/._network_radiation.csv
- additional data/README.txt
- __MACOSX/additional data/._README.txt
- additional data/.ipynb_checkpoints/
- __MACOSX/additional data/._.ipynb_checkpoints
- additional data/.ipynb_checkpoints/Untitled-checkpoint.ipynb
- __MACOSX/additional data/.ipynb_checkpoints/._Untitled-checkpoint.ipynb
