# Supplementary material for: Comparing sources of mobility for modelling the epidemic spread of Zika virus in Colombia
Source: PLoS Negl Trop Dis. 2022 Jul 20;16(7):e0010565. doi: 10.1371/journal.pntd.0010565 (PMC9299334; doi:10.1371/journal.pntd.0010565)
Supplement: S2 Appendix — Resulting mobility networks at the department level in Colombia generated by the census data, the gravity model, and the radiation model. (ZIP) [file pntd.0010565.s002.zip › additional data/COL_department_name.txt]

department_id	department_name
05	Antioquia
08	Atlantico
11	Bogota
13	Bolivar
15	Boyaca
17	Caldas
18	Caqueta
19	Cauca
20	Cesar
23	Cordoba
25	Cundinamarca
27	Choco
41	Huila
44	La Guajira
47	Magdalena
50	Meta
52	Nario
54	Norte De Santander
63	Quindio
66	Risaralda
68	Santander
70	Sucre
73	Tolima
76	Valle Del Cauca
81	Arauca
85	Casanare
86	Putumayo
88	San Andres
91	Amazonas
94	Guainia
95	Guaviare
97	Vaupes
99	Vichada
