# Supplementary material for: Comparing sources of mobility for modelling the epidemic spread of Zika virus in Colombia
Source: PLoS Negl Trop Dis. 2022 Jul 20;16(7):e0010565. doi: 10.1371/journal.pntd.0010565 (PMC9299334; doi:10.1371/journal.pntd.0010565)
Supplement: S2 Appendix — Resulting mobility networks at the department level in Colombia generated by the census data, the gravity model, and the radiation model. (ZIP) [file pntd.0010565.s002.zip › additional data/network_gravity.csv]

dep_i	dep_j	w_ij
05	08	98
05	11	280
05	13	320
05	15	134
05	17	321
05	18	17
05	19	52
05	20	83
05	23	560
05	25	272
05	27	217
05	41	52
05	44	32
05	47	97
05	50	48
05	52	36
05	54	121
05	63	111
05	66	234
05	68	300
05	70	170
05	73	130
05	76	192
05	81	24
05	85	36
05	86	14
05	88	5
05	91	3
05	94	4
05	95	9
05	97	4
05	99	6
08	11	37
08	13	205
08	15	22
08	17	18
08	18	4
08	19	10
08	20	152
08	23	119
08	25	32
08	27	15
08	41	9
08	44	80
08	47	968
08	50	10
08	52	8
08	54	55
08	63	11
08	66	16
08	68	45
08	70	181
08	73	15
08	76	25
08	81	9
08	85	10
08	86	3
08	88	4
08	91	1
08	94	1
08	95	2
08	97	1
08	99	2
11	13	78
11	15	303
11	17	364
11	18	54
11	19	108
11	20	35
11	23	70
11	25	6262
11	27	62
11	41	194
11	44	19
11	47	38
11	50	368
11	52	60
11	54	69
11	63	300
11	66	243
11	68	224
11	70	38
11	73	901
11	76	357
11	81	35
11	85	83
11	86	34
11	88	3
11	91	7
11	94	8
11	95	32
11	97	9
11	99	11
13	15	57
13	17	44
13	18	6
13	19	16
13	20	323
13	23	403
13	25	73
13	27	29
13	41	16
13	44	49
13	47	302
13	50	19
13	52	12
13	54	201
13	63	22
13	66	34
13	68	155
13	70	952
13	73	30
13	76	45
13	81	18
13	85	20
13	86	5
13	88	3
13	91	2
13	94	2
13	95	4
13	97	2
13	99	4
15	17	70
15	18	11
15	19	19
15	20	27
15	23	38
15	25	385
15	27	18
15	41	25
15	44	12
15	47	25
15	50	64
15	52	13
15	54	79
15	63	34
15	66	43
15	68	528
15	70	24
15	73	60
15	76	55
15	81	40
15	85	104
15	86	7
15	88	1
15	91	2
15	94	3
15	95	8
15	97	3
15	99	7
17	18	10
17	19	36
17	20	16
17	23	48
17	25	354
17	27	69
17	41	44
17	44	8
17	47	18
17	50	34
17	52	21
17	54	28
17	63	259
17	66	667
17	68	93
17	70	22
17	73	222
17	76	192
17	81	9
17	85	16
17	86	9
17	88	1
17	91	2
17	94	2
17	95	5
17	97	2
17	99	2
18	19	26
18	20	3
18	23	6
18	25	31
18	27	5
18	41	43
18	44	2
18	47	4
18	50	32
18	52	20
18	54	5
18	63	11
18	66	10
18	68	11
18	70	3
18	73	23
18	76	33
18	81	3
18	85	6
18	86	38
18	91	6
18	94	2
18	95	16
18	97	5
18	99	2
19	20	7
19	23	16
19	25	64
19	27	23
19	41	269
19	44	5
19	47	9
19	50	27
19	52	290
19	54	11
19	63	53
19	66	48
19	68	22
19	70	9
19	73	92
19	76	379
19	81	5
19	85	8
19	86	52
19	88	1
19	91	3
19	94	2
19	95	6
19	97	2
19	99	2
20	23	72
20	25	32
20	27	10
20	41	7
20	44	72
20	47	412
20	50	9
20	52	6
20	54	147
20	63	9
20	66	13
20	68	62
20	70	112
20	73	13
20	76	19
20	81	12
20	85	12
20	86	3
20	88	2
20	94	1
20	95	2
20	97	1
20	99	2
23	25	63
23	27	46
23	41	16
23	44	24
23	47	108
23	50	15
23	52	13
23	54	64
23	63	24
23	66	41
23	68	87
23	70	420
23	73	31
23	76	51
23	81	10
23	85	13
23	86	5
23	88	3
23	91	1
23	94	2
23	95	3
23	97	1
23	99	2
25	27	50
25	41	100
25	44	16
25	47	33
25	50	196
25	52	38
25	54	66
25	63	192
25	66	190
25	68	260
25	70	35
25	73	420
25	76	221
25	81	31
25	85	73
25	86	20
25	88	2
25	91	5
25	94	5
25	95	19
25	97	6
25	99	8
27	41	19
27	44	5
27	47	13
27	50	11
27	52	15
27	54	13
27	63	43
27	66	106
27	68	29
27	70	17
27	73	42
27	76	108
27	81	4
27	85	6
27	86	5
27	88	1
27	95	2
27	99	1
41	44	5
41	47	9
41	50	48
41	52	77
41	54	12
41	63	70
41	66	52
41	68	26
41	70	8
41	73	175
41	76	297
41	81	6
41	85	11
41	86	49
41	91	3
41	94	2
41	95	10
41	97	3
41	99	2
44	47	99
44	50	6
44	52	4
44	54	35
44	63	5
44	66	7
44	68	23
44	70	26
44	73	7
44	76	11
44	81	8
44	85	7
44	86	2
44	88	2
44	94	1
44	95	1
44	99	2
47	50	10
47	52	7
47	54	79
47	63	10
47	66	15
47	68	53
47	70	197
47	73	15
47	76	23
47	81	11
47	85	11
47	86	3
47	88	3
47	91	1
47	94	1
47	95	2
47	97	1
47	99	2
50	52	17
50	54	18
50	63	29
50	66	28
50	68	46
50	70	9
50	73	71
50	76	59
50	81	14
50	85	40
50	86	13
50	91	4
50	94	5
50	95	41
50	97	6
50	99	6
52	54	8
52	63	25
52	66	26
52	68	15
52	70	7
52	73	41
52	76	132
52	81	4
52	85	6
52	86	50
52	88	1
52	91	3
52	94	1
52	95	5
52	97	2
52	99	2
54	63	14
54	66	21
54	68	241
54	70	61
54	73	22
54	76	29
54	81	35
54	85	30
54	86	4
54	88	2
54	91	1
54	94	2
54	95	4
54	97	2
54	99	4
63	66	528
63	68	40
63	70	11
63	73	736
63	76	469
63	81	5
63	85	10
63	86	10
63	91	1
63	94	1
63	95	4
63	97	2
63	99	2
66	68	57
66	70	18
66	73	245
66	76	363
66	81	7
66	85	12
66	86	9
66	88	1
66	91	2
66	94	1
66	95	5
66	97	2
66	99	2
68	70	57
68	73	62
68	76	66
68	81	44
68	85	66
68	86	7
68	88	2
68	91	2
68	94	3
68	95	7
68	97	3
68	99	7
70	73	16
70	76	25
70	81	8
70	85	9
70	86	3
70	88	2
70	94	1
70	95	2
70	99	2
73	76	511
73	81	10
73	85	19
73	86	19
73	88	1
73	91	3
73	94	2
73	95	10
73	97	3
73	99	3
76	81	11
76	85	20
76	86	38
76	88	3
76	91	4
76	94	3
76	95	11
76	97	4
76	99	4
81	85	69
81	86	2
81	94	2
81	95	3
81	97	1
81	99	8
85	86	4
85	91	2
85	94	4
85	95	6
85	97	2
85	99	11
86	91	3
86	95	4
86	97	2
91	95	3
91	97	4
94	95	2
94	97	3
94	99	5
95	97	6
95	99	2
97	99	1
