# Supplementary material for: Comparing sources of mobility for modelling the epidemic spread of Zika virus in Colombia
Source: PLoS Negl Trop Dis. 2022 Jul 20;16(7):e0010565. doi: 10.1371/journal.pntd.0010565 (PMC9299334; doi:10.1371/journal.pntd.0010565)
Supplement: S2 Appendix — Resulting mobility networks at the department level in Colombia generated by the census data, the gravity model, and the radiation model. (ZIP) [file pntd.0010565.s002.zip › additional data/network_census.csv]

dep_i	dep_j	w_ij
05	08	386
05	11	1738
05	13	665
05	15	222
05	17	726
05	18	42
05	19	184
05	20	105
05	23	2665
05	25	459
05	27	448
05	41	75
05	44	56
05	47	237
05	50	50
05	52	85
05	54	82
05	63	239
05	66	414
05	68	792
05	70	448
05	73	121
05	76	654
05	81	26
05	85	59
05	86	17
05	88	64
05	91	18
05	94	19
05	95	5
05	97	17
05	99	12
08	11	1061
08	13	2708
08	15	66
08	17	47
08	19	5
08	20	681
08	23	361
08	25	130
08	27	5
08	41	6
08	44	812
08	47	4438
08	52	10
08	54	133
08	63	24
08	66	36
08	68	346
08	70	437
08	73	47
08	76	134
08	81	11
08	85	17
08	86	11
08	88	45
08	95	4
08	97	11
08	99	11
11	13	760
11	15	3319
11	17	621
11	18	263
11	19	270
11	20	332
11	23	331
11	25	153996
11	27	17
11	41	1134
11	44	115
11	47	328
11	50	1940
11	52	254
11	54	406
11	63	473
11	66	536
11	68	1985
11	70	164
11	73	1753
11	76	1631
11	81	206
11	85	905
11	86	122
11	88	266
11	91	134
11	94	101
11	95	138
11	97	84
11	99	41
13	15	20
13	17	68
13	18	11
13	19	4
13	20	602
13	23	702
13	25	79
13	27	11
13	41	11
13	44	101
13	47	1089
13	50	21
13	52	12
13	54	102
13	63	17
13	66	38
13	68	405
13	70	1046
13	73	23
13	76	117
13	81	8
13	85	4
13	86	2
13	88	143
13	91	2
13	94	11
15	17	96
15	18	15
15	19	8
15	20	53
15	23	9
15	25	2245
15	27	4
15	41	22
15	44	9
15	47	13
15	50	162
15	52	17
15	54	122
15	63	33
15	66	13
15	68	1184
15	73	71
15	76	93
15	81	80
15	85	681
15	86	2
15	91	1
15	95	10
15	97	8
15	99	4
17	18	12
17	19	65
17	20	8
17	25	864
17	27	7
17	41	20
17	47	26
17	50	49
17	52	27
17	54	20
17	63	274
17	66	1675
17	68	77
17	73	457
17	76	309
17	81	3
17	85	5
17	86	22
17	88	5
17	95	37
17	97	6
17	99	6
18	19	71
18	20	9
18	23	13
18	25	63
18	41	313
18	50	13
18	52	23
18	54	9
18	63	1
18	66	4
18	68	4
18	73	43
18	76	43
18	85	1
18	86	54
18	97	2
18	99	2
19	23	18
19	25	29
19	41	1149
19	47	6
19	50	7
19	52	586
19	54	1
19	63	61
19	66	46
19	68	18
19	73	28
19	76	8837
19	85	10
19	86	59
19	91	3
19	99	6
20	23	76
20	25	68
20	41	4
20	44	1079
20	47	1198
20	50	12
20	52	3
20	54	842
20	66	4
20	68	725
20	70	43
20	73	19
20	76	6
20	81	3
20	85	6
20	88	2
20	95	9
23	25	65
23	27	11
23	44	49
23	47	36
23	50	14
23	54	3
23	63	7
23	66	21
23	68	12
23	70	2250
23	73	13
23	76	19
23	85	15
23	86	12
23	88	9
23	95	5
25	27	11
25	41	202
25	44	22
25	47	37
25	50	1170
25	52	75
25	54	47
25	63	93
25	66	20
25	68	304
25	73	4322
25	76	265
25	81	29
25	85	140
25	86	15
25	88	1
25	91	33
25	95	18
25	99	65
27	44	3
27	50	4
27	63	10
27	66	67
27	68	3
27	70	8
27	73	2
27	76	133
27	86	2
41	47	16
41	50	62
41	52	30
41	54	4
41	63	54
41	66	25
41	68	53
41	73	235
41	76	114
41	81	14
41	85	33
41	86	135
41	88	16
41	91	5
41	99	3
44	47	458
44	50	7
44	52	1
44	54	37
44	63	5
44	68	79
44	70	23
44	76	16
44	85	5
47	50	69
47	52	13
47	54	52
47	63	8
47	68	161
47	70	111
47	73	1
47	76	2
47	99	5
50	52	27
50	54	25
50	63	79
50	66	23
50	68	99
50	70	10
50	73	100
50	76	18
50	81	4
50	85	787
50	86	6
50	91	5
50	94	5
50	95	257
50	97	17
50	99	266
52	54	11
52	63	65
52	66	26
52	68	2
52	70	2
52	73	29
52	76	775
52	86	265
54	63	16
54	66	4
54	68	965
54	70	47
54	73	36
54	76	54
54	81	206
54	85	17
54	86	8
63	66	1218
63	68	19
63	73	146
63	76	1704
63	81	3
63	85	8
63	86	17
63	95	1
63	99	1
66	68	16
66	70	25
66	73	96
66	76	2090
66	81	26
66	86	3
66	91	3
66	95	32
68	70	8
68	73	55
68	76	118
68	81	166
68	85	204
68	86	30
68	88	24
68	95	21
68	97	2
68	99	33
70	76	20
70	85	3
70	95	8
73	76	197
73	81	14
73	85	56
73	86	13
73	88	1
73	95	4
73	97	2
73	99	1
76	81	7
76	85	19
76	86	39
76	88	59
76	95	6
76	97	4
76	99	74
81	85	87
81	94	3
85	86	1
85	95	3
85	99	63
86	91	2
88	99	2
91	97	20
91	99	3
94	97	2
94	99	12
95	97	6
97	99	2
