# Supplementary material for: Comparing sources of mobility for modelling the epidemic spread of Zika virus in Colombia
Source: PLoS Negl Trop Dis. 2022 Jul 20;16(7):e0010565. doi: 10.1371/journal.pntd.0010565 (PMC9299334; doi:10.1371/journal.pntd.0010565)
Supplement: S2 Appendix — Resulting mobility networks at the department level in Colombia generated by the census data, the gravity model, and the radiation model. (ZIP) [file pntd.0010565.s002.zip › additional data/network_radiation.csv]

dep_i	dep_j	w_ij
05	08	349
05	11	1825
05	13	708
05	15	165
05	17	439
05	18	8
05	19	106
05	20	74
05	23	2002
05	25	7244
05	27	205
05	41	38
05	44	46
05	47	287
05	50	30
05	52	40
05	54	112
05	63	83
05	66	349
05	68	963
05	70	189
05	73	147
05	76	407
05	81	6
05	85	18
05	86	6
05	88	4
05	91	1
05	95	2
08	11	272
08	13	786
08	15	36
08	17	22
08	18	3
08	19	19
08	20	477
08	23	341
08	25	635
08	27	13
08	41	9
08	44	256
08	47	5196
08	50	9
08	52	11
08	54	113
08	63	10
08	66	21
08	68	75
08	70	577
08	73	19
08	76	65
08	81	6
08	85	7
08	86	2
08	88	425
11	13	376
11	15	1362
11	17	1190
11	18	98
11	19	594
11	20	120
11	23	317
11	25	100559
11	27	98
11	41	853
11	44	96
11	47	229
11	50	2561
11	52	242
11	54	218
11	63	808
11	66	687
11	68	893
11	70	107
11	73	4799
11	76	3160
11	81	57
11	85	195
11	86	62
11	88	11
11	91	9
11	94	7
11	95	28
11	97	10
11	99	8
13	15	47
13	17	23
13	18	2
13	19	25
13	20	1131
13	23	2170
13	25	992
13	27	9
13	41	10
13	44	96
13	47	831
13	50	9
13	52	11
13	54	311
13	63	10
13	66	21
13	68	142
13	70	2860
13	73	21
13	76	80
13	81	4
13	85	8
13	86	2
13	88	3
15	17	28
15	18	2
15	19	17
15	20	12
15	23	31
15	25	4549
15	27	2
15	41	9
15	44	7
15	47	31
15	50	31
15	52	7
15	54	63
15	63	7
15	66	11
15	68	4436
15	70	9
15	73	28
15	76	58
15	81	48
15	85	612
15	86	1
15	99	1
17	19	30
17	20	6
17	23	23
17	25	4452
17	27	4
17	41	7
17	44	4
17	47	19
17	50	8
17	52	14
17	54	4
17	63	470
17	66	2087
17	68	44
17	70	5
17	73	432
17	76	299
17	85	3
18	19	27
18	23	2
18	25	179
18	41	75
18	47	2
18	50	25
18	52	10
18	66	1
18	68	3
18	73	10
18	76	17
18	86	181
18	91	20
18	95	20
18	97	17
19	20	8
19	23	21
19	25	772
19	27	13
19	41	4477
19	44	6
19	47	16
19	50	22
19	52	2220
19	54	9
19	63	59
19	66	79
19	68	26
19	70	7
19	73	188
19	76	2018
19	81	2
19	85	5
19	86	65
19	95	1
20	23	67
20	25	335
20	27	2
20	41	3
20	44	170
20	47	2040
20	50	3
20	52	3
20	54	203
20	63	2
20	66	4
20	68	41
20	70	67
20	73	6
20	76	24
20	81	2
20	85	3
23	25	837
23	27	15
23	41	9
23	44	28
23	47	261
23	50	7
23	52	9
23	54	49
23	63	11
23	66	21
23	68	80
23	70	1688
23	73	24
23	76	69
23	81	2
23	85	4
23	86	1
23	88	11
25	27	280
25	41	697
25	44	256
25	47	540
25	50	2283
25	52	510
25	54	689
25	63	1505
25	66	2212
25	68	4619
25	70	308
25	73	5346
25	76	3402
25	81	167
25	85	812
25	86	133
25	88	31
25	91	22
25	94	18
25	95	64
25	97	18
25	99	25
27	41	2
27	44	1
27	47	8
27	52	7
27	63	2
27	66	76
27	68	4
27	70	2
27	73	7
27	76	134
41	44	2
41	47	8
41	50	13
41	52	168
41	54	3
41	63	24
41	66	11
41	68	11
41	70	3
41	73	369
41	76	758
41	85	2
41	86	39
44	47	1046
44	50	2
44	52	2
44	54	27
44	63	1
44	66	3
44	68	23
44	70	18
44	73	5
44	76	18
44	81	2
44	85	2
47	50	7
47	52	9
47	54	114
47	63	8
47	66	17
47	68	65
47	70	377
47	73	16
47	76	54
47	81	6
47	85	6
47	86	2
47	88	4
50	52	6
50	54	3
50	63	6
50	66	6
50	68	20
50	70	2
50	73	32
50	76	51
50	81	2
50	85	40
50	86	1
50	91	2
50	94	3
50	95	59
50	97	7
50	99	2
52	54	3
52	63	13
52	66	17
52	68	11
52	70	3
52	73	44
52	76	330
52	85	1
52	86	85
54	63	2
54	66	3
54	68	1558
54	70	29
54	73	8
54	76	28
54	81	16
54	85	6
63	66	1440
63	68	9
63	70	2
63	73	3411
63	76	1084
63	85	2
66	68	16
66	70	5
66	73	504
66	76	1007
66	85	2
68	70	22
68	73	28
68	76	88
68	81	11
68	85	206
68	86	2
70	73	6
70	76	23
70	85	1
70	88	3
73	76	1700
73	81	1
73	85	6
73	86	3
76	81	6
76	85	14
76	86	18
76	88	2
76	91	1
76	95	3
76	97	1
76	99	1
81	85	718
81	99	3
85	94	7
85	97	1
85	99	26
86	91	2
91	95	1
91	97	35
94	95	7
94	97	15
94	99	57
95	97	99
