# Supplementary material for: Comparing sources of mobility for modelling the epidemic spread of Zika virus in Colombia
Source: PLoS Negl Trop Dis. 2022 Jul 20;16(7):e0010565. doi: 10.1371/journal.pntd.0010565 (PMC9299334; doi:10.1371/journal.pntd.0010565)
Supplement: S2 Appendix — Resulting mobility networks at the department level in Colombia generated by the census data, the gravity model, and the radiation model. (ZIP) [file pntd.0010565.s002.zip › additional data/README.txt]

Each file contains the resulting mobility network at the department level in Colombia generated by the census data, the gravity model, and the radiation model.

Each file corresponds to one network and reports the flows w_ij between the department of origin (i.e. dep_i) and the department of destination (i.e. dep_j). Note that since the mobility flows are modelled as symmetrical (see main text for more details), they are reported here only in one direction (i.e. w_ij but not w_ji). 

The correspondence between the id of each department and its name is reported in the file "COL_department_name.txt"
